# Supplementary material for: Adherence to the Mediterranean Diet and the Risk of Head and Neck Cancer: A Systematic Review and Meta-Analysis of Case–Control Studies
Source: Nutrients. 2025 Jan 14;17(2):287. doi: 10.3390/nu17020287 (PMC11767401; doi:10.3390/nu17020287)
Supplement: Supplementary file 1 [file nutrients-17-00287-s001.zip]

Archive with 1 entries (1 files):
- nutrients-3380312-supplementary.pdf
